# Supplementary material for: Predicting Antigenicity of Influenza A Viruses Using biophysical ideas
Source: Sci Rep. 2019 Jul 15;9:10218. doi: 10.1038/s41598-019-46740-5 (PMC6629677; doi:10.1038/s41598-019-46740-5)
Supplement: Supplementary file 2 — Dataset 1 [file 41598_2019_46740_MOESM2_ESM.xls]

Strain1	Strain2	Distance	Period
A/NEW_JERSEY/8/1976	A/ENGLAND/195/2009	4	II
A/NEW_JERSEY/8/1976	A/AUCKLAND/3/2009	2	II
A/NEW_JERSEY/8/1976	A/BAYERN/69/2009	11.313708499	II
A/NEW_JERSEY/8/1976	A/LVIV/N6/2009	11.313708499	II
A/SWINE/IOWA/1930	A/NEW_JERSEY/8/1976	2.82842712475	II
A/SWINE/IOWA/1930	A/WISCONSIN/10/1998	128	II
A/SWINE/IOWA/1930	A/TEXAS/14/2008	32	II
A/SWINE/IOWA/1930	A/ILLINOIS/09/2007	64	II
A/SWINE/IOWA/1930	A/IOWA/02/2009	90.5096679919	II
A/SWINE/IOWA/1930	A/MEXICO/4108/2009	32	II
A/SWINE/IOWA/1930	A/NEW_YORK/18/2009	64	II
A/SWINE/IOWA/1930	A/TEXAS/15/2009	64	II
A/NEW_JERSEY/8/1976	A/WISCONSIN/10/1998	32	II
A/NEW_JERSEY/8/1976	A/TEXAS/14/2008	22.627416998	II
A/NEW_JERSEY/8/1976	A/ILLINOIS/09/2007	45.2548339959	II
A/NEW_JERSEY/8/1976	A/IOWA/02/2009	45.2548339959	II
A/NEW_JERSEY/8/1976	A/MEXICO/4108/2009	90.5096679919	II
A/NEW_JERSEY/8/1976	A/NEW_YORK/18/2009	128	II
A/NEW_JERSEY/8/1976	A/TEXAS/15/2009	128	II
A/NEW_JERSEY/8/1976	A/NARITA/1/2009	4	II
A/NEW_JERSEY/8/1976	A/BRISBANE/59/2007	22.627416998	II
A/NEW_JERSEY/8/1976	A/OHIO/2/2007	1.41421356237	II
A/SWINE/IOWA/1930	A/OHIO/2/2007	64	II
A/SWINE/IOWA/1930	A/TEXAS/5/2009_RG15	90.5096679919	II
A/SWINE/IOWA/1930	A/MEXICO/24001/2009	32	II
A/SWINE/IOWA/1930	A/BRISBANE/59/2007	64	II
A/WEISS/1943	A/CAMERON/1946	22.627416998	II
A/WEISS/1943	A/FORT_WARREN/1/50	22.627416998	II
A/WEISS/1943	A/DENVER/1/57	181.019335984	II
A/CAMERON/1946	A/FORT_WARREN/1/50	16	II
A/CAMERON/1946	A/DENVER/1/57	256	II
A/FORT_WARREN/1/50	A/DENVER/1/57	16	II
A/FORT_WARREN/1/50	A/ENGLAND/1/51	11.313708499	II
A/FORT_WARREN/1/50	A/QUEENSLAND/34/54	5.65685424949	II
A/FORT_WARREN/1/50	A/USSR/90/77	1	II
A/FORT_WARREN/1/50	A/BRAZIL/11/78	1.41421356237	II
A/FORT_WARREN/1/50	A/LACKLAND/3/78	5.65685424949	II
A/FORT_WARREN/1/50	A/ENGLAND/333/80	2.82842712475	II
A/FORT_WARREN/1/50	A/INDIA/6263/80	11.313708499	II
A/FORT_WARREN/1/50	A/TEXAS/29/82	22.627416998	II
A/FORT_WARREN/1/50	A/CHILE/1/83	4	II
A/ENGLAND/1/51	A/QUEENSLAND/34/54	11.313708499	II
A/ENGLAND/1/51	A/DENVER/1/57	90.5096679919	II
A/ENGLAND/1/51	A/USSR/90/77	11.313708499	II
A/ENGLAND/1/51	A/BRAZIL/11/78	8	II
A/ENGLAND/1/51	A/LACKLAND/3/78	32	II
A/ENGLAND/1/51	A/ENGLAND/333/80	22.627416998	II
A/ENGLAND/1/51	A/INDIA/6263/80	45.2548339959	II
A/ENGLAND/1/51	A/TEXAS/29/82	45.2548339959	II
A/ENGLAND/1/51	A/CHILE/1/83	16	II
A/QUEENSLAND/34/54	A/DENVER/1/57	22.627416998	II
A/QUEENSLAND/34/54	A/USSR/90/77	11.313708499	II
A/QUEENSLAND/34/54	A/BRAZIL/11/78	4	II
A/QUEENSLAND/34/54	A/LACKLAND/3/78	11.313708499	II
A/QUEENSLAND/34/54	A/ENGLAND/333/80	8	II
A/QUEENSLAND/34/54	A/INDIA/6263/80	5.65685424949	II
A/QUEENSLAND/34/54	A/TEXAS/29/82	11.313708499	II
A/QUEENSLAND/34/54	A/CHILE/1/83	4	II
A/DENVER/1/57	A/USSR/90/77	90.5096679919	II
A/DENVER/1/57	A/BRAZIL/11/78	32	II
A/DENVER/1/57	A/LACKLAND/3/78	128	II
A/DENVER/1/57	A/ENGLAND/333/80	64	II
A/DENVER/1/57	A/INDIA/6263/80	45.2548339959	II
A/DENVER/1/57	A/TEXAS/29/82	90.5096679919	II
A/DENVER/1/57	A/CHILE/1/83	32	II
A/USSR/90/77	A/ARIZONA/14/78	4	III
A/USSR/90/77	A/BRAZIL/11/78	2	III
A/USSR/90/77	A/LACKLAND/3/78	5.65685424949	III
A/ARIZONA/14/78	A/BRAZIL/11/78	2.82842712475	III
A/ARIZONA/14/78	A/LACKLAND/3/78	5.65685424949	III
A/BRAZIL/11/78	A/LACKLAND/3/78	4	III
A/USSR/90/77	A/ENGLAND/333/80	2.82842712475	III
A/USSR/90/77	A/INDIA/6263/80	8	III
A/USSR/90/77	A/CHILE/1/83	11.313708499	III
A/BRAZIL/11/78	A/ENGLAND/333/80	1.41421356237	III
A/BRAZIL/11/78	A/INDIA/6263/80	8	III
A/BRAZIL/11/78	A/CHILE/1/83	2.82842712475	III
A/LACKLAND/3/78	A/ENGLAND/333/80	11.313708499	III
A/LACKLAND/3/78	A/INDIA/6263/80	5.65685424949	III
A/LACKLAND/3/78	A/CHILE/1/83	8	III
A/ENGLAND/333/80	A/INDIA/6263/80	2	III
A/ENGLAND/333/80	A/CHILE/1/83	2	III
A/INDIA/6263/80	A/CHILE/1/83	2	III
A/BRAZIL/11/78	A/ARIZONA/14/78	5.65685424949	III
A/BRAZIL/11/78	A/LACKLAND/7/78	2	III
A/BRAZIL/11/78	A/CALIFORNIA/45/78	8	III
A/BRAZIL/11/78	A/USSR/46/79	5.65685424949	III
A/ARIZONA/14/78	A/LACKLAND/7/78	8	III
A/ARIZONA/14/78	A/CALIFORNIA/45/78	11.313708499	III
A/ARIZONA/14/78	A/USSR/46/79	5.65685424949	III
A/LACKLAND/3/78	A/LACKLAND/7/78	2.82842712475	III
A/LACKLAND/3/78	A/CALIFORNIA/45/78	4	III
A/LACKLAND/3/78	A/USSR/46/79	16	III
A/LACKLAND/7/78	A/CALIFORNIA/45/78	8	III
A/LACKLAND/7/78	A/USSR/46/79	11.313708499	III
A/CALIFORNIA/45/78	A/USSR/46/79	22.627416998	III
A/USSR/90/77	A/LACKLAND/7/78	1	III
A/USSR/90/77	A/CALIFORNIA/45/78	22.627416998	III
A/USSR/90/77	A/USSR/46/79	2.82842712475	III
A/USSR/92/77	A/FUKUSHIMA/2/1988	90.5096679919	III
A/USSR/90/77	A/SINGAPORE/6/86	64	III
A/USSR/90/77	A/TAIWAN/1/86	45.2548339959	III
A/USSR/90/77	A/TEXAS/36/91	90.5096679919	III
A/USSR/90/77	A/BAYERN/07/95	90.5096679919	III
A/BRAZIL/11/78	A/SINGAPORE/6/86	64	III
A/BRAZIL/11/78	A/TAIWAN/1/86	45.2548339959	III
A/BRAZIL/11/78	A/TEXAS/36/91	90.5096679919	III
A/BRAZIL/11/78	A/BAYERN/07/95	90.5096679919	III
A/WUHAN/371/95	A/BRAZIL/11/78	256	III
A/WUHAN/371/95	A/INDIA/6263/80	256	III
A/WUHAN/371/95	A/USSR/90/77	256	III
A/WUHAN/371/95	A/ENGLAND/333/80	256	III
A/BAYERN/07/95	A/BRAZIL/11/78	90.5096679919	III
A/BAYERN/07/95	A/INDIA/6263/80	256	III
A/BAYERN/07/95	A/USSR/90/77	90.5096679919	III
A/BAYERN/07/95	A/ENGLAND/333/80	256	III
A/BEIJING/262/1995	A/BRAZIL/11/78	45.2548339959	III
A/BEIJING/262/1995	A/INDIA/6263/80	256	III
A/BEIJING/262/1995	A/USSR/90/77	45.2548339959	III
A/BEIJING/262/1995	A/ENGLAND/333/80	256	III
A/BRAZIL/11/78	A/BRISBANE/59/2007	256	III
A/BRAZIL/11/78	A/BRISBANE/193/2004	256	III
A/BRAZIL/11/78	A/FLORIDA/13/07	256	III
A/BRAZIL/11/78	A/JIANGXI/160/2005	256	III
A/BRAZIL/11/78	A/KENTUCKY/01/2005	256	III
A/BRAZIL/11/78	A/KENTUCKY/02/2006	256	III
A/BRAZIL/11/78	A/SHENZHEN/227/95	256	III
A/BRAZIL/11/78	A/SICHUAN/4/88	256	III
A/BRAZIL/11/78	A/SINGAPORE/14/2004	256	III
A/BRAZIL/11/78	A/USSR/90/77	2.82842712475	III
A/BRAZIL/11/78	A/VICTORIA/500/2006	256	III
A/BRAZIL/11/78	A/VIRGINIA/01/2006	256	III
A/BRAZIL/11/78	A/CHILE/4795/2000	256	III
A/BRAZIL/11/78	A/FUJIAN/156/2000	256	III
A/BRAZIL/11/78	A/MALAYSIA/100/2006	256	III
A/BRAZIL/11/78	A/MOSCOW/13/98	256	III
A/BRAZIL/11/78	A/NEIMENGGU/52/2002	256	III
A/BRISBANE/59/2007	A/INDIA/6263/80	256	III
A/BRISBANE/59/2007	A/USSR/90/77	256	III
A/BRISBANE/59/2007	A/ENGLAND/333/80	256	III
A/BRISBANE/193/2004	A/INDIA/6263/80	256	III
A/BRISBANE/193/2004	A/USSR/90/77	256	III
A/BRISBANE/193/2004	A/ENGLAND/333/80	256	III
A/CHILE/1/83	A/INDIA/6263/80	256	III
A/CHILE/1/83	A/USSR/90/77	11.313708499	III
A/CHILE/1/83	A/ENGLAND/333/80	4	III
A/FLORIDA/13/07	A/INDIA/6263/80	256	III
A/FLORIDA/13/07	A/USSR/90/77	256	III
A/FLORIDA/13/07	A/ENGLAND/333/80	256	III
A/INDIA/6263/80	A/JIANGXI/160/2005	256	III
A/INDIA/6263/80	A/KENTUCKY/01/2005	256	III
A/INDIA/6263/80	A/KENTUCKY/02/2006	256	III
A/INDIA/6263/80	A/SHENZHEN/227/95	256	III
A/INDIA/6263/80	A/SICHUAN/4/88	256	III
A/INDIA/6263/80	A/SINGAPORE/6/86	256	III
A/INDIA/6263/80	A/SINGAPORE/14/2004	256	III
A/INDIA/6263/80	A/TAIWAN/1/86	256	III
A/INDIA/6263/80	A/TEXAS/36/91	256	III
A/INDIA/6263/80	A/USSR/90/77	11.313708499	III
A/INDIA/6263/80	A/VICTORIA/500/2006	256	III
A/INDIA/6263/80	A/VIRGINIA/01/2006	256	III
A/INDIA/6263/80	A/ENGLAND/333/80	4	III
A/INDIA/6263/80	A/CHILE/4795/2000	256	III
A/INDIA/6263/80	A/FUJIAN/156/2000	256	III
A/INDIA/6263/80	A/MALAYSIA/100/2006	256	III
A/INDIA/6263/80	A/MOSCOW/13/98	256	III
A/INDIA/6263/80	A/NEIMENGGU/52/2002	256	III
A/JIANGXI/160/2005	A/USSR/90/77	256	III
A/JIANGXI/160/2005	A/ENGLAND/333/80	256	III
A/KENTUCKY/01/2005	A/USSR/90/77	256	III
A/KENTUCKY/01/2005	A/ENGLAND/333/80	256	III
A/KENTUCKY/02/2006	A/USSR/90/77	256	III
A/KENTUCKY/02/2006	A/ENGLAND/333/80	256	III
A/SHENZHEN/227/95	A/USSR/90/77	256	III
A/SHENZHEN/227/95	A/ENGLAND/333/80	256	III
A/SICHUAN/4/88	A/USSR/90/77	256	III
A/SICHUAN/4/88	A/ENGLAND/333/80	256	III
A/SINGAPORE/6/86	A/USSR/90/77	64	III
A/SINGAPORE/6/86	A/ENGLAND/333/80	256	III
A/SINGAPORE/14/2004	A/USSR/90/77	256	III
A/SINGAPORE/14/2004	A/ENGLAND/333/80	256	III
A/TAIWAN/1/86	A/USSR/90/77	45.2548339959	III
A/TAIWAN/1/86	A/ENGLAND/333/80	256	III
A/TEXAS/36/91	A/USSR/90/77	90.5096679919	III
A/TEXAS/36/91	A/ENGLAND/333/80	256	III
A/USSR/90/77	A/VICTORIA/500/2006	256	III
A/USSR/90/77	A/VIRGINIA/01/2006	256	III
A/USSR/90/77	A/CHILE/4795/2000	256	III
A/USSR/90/77	A/FUJIAN/156/2000	256	III
A/USSR/90/77	A/MALAYSIA/100/2006	256	III
A/USSR/90/77	A/MOSCOW/13/98	256	III
A/USSR/90/77	A/NEIMENGGU/52/2002	256	III
A/VICTORIA/500/2006	A/ENGLAND/333/80	256	III
A/VIRGINIA/01/2006	A/ENGLAND/333/80	256	III
A/ENGLAND/333/80	A/CHILE/4795/2000	256	III
A/ENGLAND/333/80	A/FUJIAN/156/2000	256	III
A/ENGLAND/333/80	A/MALAYSIA/100/2006	256	III
A/ENGLAND/333/80	A/MOSCOW/13/98	256	III
A/ENGLAND/333/80	A/NEIMENGGU/52/2002	256	III
A/USSR/90/77	A/TEXAS/29/82	11.313708499	III
A/BRAZIL/11/78	A/TEXAS/29/82	16	III
A/LACKLAND/3/78	A/TEXAS/29/82	2	III
A/ENGLAND/333/80	A/TEXAS/29/82	5.65685424949	III
A/INDIA/6263/80	A/TEXAS/29/82	5.65685424949	III
A/BEIJING/262/1995	A/HUNGARY/2/03	8	IV
A/EGYPT/96/2002	A/CHILE/8885/2002	2	IV
A/EGYPT/96/2002	A/HUNGARY/2/03	2	IV
A/CHILE/8885/2002	A/HUNGARY/2/03	1.41421356237	IV
A/BAYERN/07/95	A/BEIJING/262/1995	11.313708499	IV
A/BAYERN/07/95	A/EGYPT/96/2002	45.2548339959	IV
A/CHILE/1/83	A/SINGAPORE/6/86	128	IV
A/BEIJING/262/1995	A/SHENZHEN/227/95	22.627416998	IV
A/CHILE/1/83	A/TAIWAN/1/86	32	IV
A/CHILE/1/83	A/VICTORIA/36/88	45.2548339959	IV
A/SINGAPORE/6/86	A/TAIWAN/1/86	2	IV
A/SINGAPORE/6/86	A/VICTORIA/36/88	2.82842712475	IV
A/TAIWAN/1/86	A/VICTORIA/36/88	1.41421356237	IV
A/BEIJING/262/1995	A/FUJIAN/156/2000	4	IV
A/FUJIAN/156/2000	A/NEIMENGGU/52/2002	1.41421356237	IV
A/FUJIAN/156/2000	A/CHILE/8885/2002	2	IV
A/FUJIAN/156/2000	A/PERU/3135/2003	8	IV
A/NEIMENGGU/52/2002	A/CHILE/8885/2002	2	IV
A/BEIJING/262/1995	A/KENTUCKY/01/2005	2.82842712475	IV
A/NEIMENGGU/52/2002	A/KENTUCKY/01/2005	1.41421356237	IV
A/KENTUCKY/01/2005	A/JIANGXI/160/2005	16	IV
A/KENTUCKY/02/2006	A/VIRGINIA/01/2006	1	IV
A/TEXAS/36/91	A/BEIJING/262/1995	16	IV
A/TEXAS/36/91	A/PHILIPPINES/8/98	32	IV
A/BEIJING/262/1995	A/PHILIPPINES/8/98	1	IV
A/BEIJING/262/1995	A/MOSCOW/13/98	32	IV
A/BEIJING/262/1995	A/HONG_KONG/1252/00	11.313708499	IV
A/BEIJING/262/1995	A/CHILE/4795/2000	64	IV
A/HONG_KONG/1252/00	A/CHILE/4795/2000	64	IV
A/FUJIAN/156/2000	A/CHILE/4795/2000	64	IV
A/BAYERN/07/95	A/FUJIAN/156/2000	128	IV
A/PERU/3135/2003	A/NEIMENGGU/52/2002	11.313708499	IV
A/BAYERN/07/95	A/ENGLAND/2/2002	22.627416998	IV
A/WISCONSIN/10/1998	A/TEXAS/14/2008	2.82842712475	IV
A/WISCONSIN/10/1998	A/ILLINOIS/09/2007	2	IV
A/WISCONSIN/10/1998	A/IOWA/02/2009	2.82842712475	IV
A/WISCONSIN/10/1998	A/MEXICO/4108/2009	2	IV
A/WISCONSIN/10/1998	A/NEW_YORK/18/2009	2	IV
A/WISCONSIN/10/1998	A/TEXAS/15/2009	2	IV
A/TEXAS/14/2008	A/ILLINOIS/09/2007	2	IV
A/TEXAS/14/2008	A/IOWA/02/2009	1.41421356237	IV
A/TEXAS/14/2008	A/MEXICO/4108/2009	0.707106781187	IV
A/TEXAS/14/2008	A/NEW_YORK/18/2009	1.41421356237	IV
A/TEXAS/14/2008	A/TEXAS/15/2009	0.5	IV
A/ILLINOIS/09/2007	A/IOWA/02/2009	1	IV
A/ILLINOIS/09/2007	A/MEXICO/4108/2009	1	IV
A/ILLINOIS/09/2007	A/NEW_YORK/18/2009	2	IV
A/ILLINOIS/09/2007	A/TEXAS/15/2009	1.41421356237	IV
A/ENGLAND/195/2009	A/BRISBANE/59/2007	32	IV
A/AUCKLAND/3/2009	A/BRISBANE/59/2007	45.2548339959	IV
A/NARITA/1/2009	A/BRISBANE/59/2007	64	IV
A/BRISBANE/59/2007	A/NARITA/1/2009	256	IV
A/MEXICO/4108/2009	A/BRISBANE/59/2007	128	IV
A/NEW_YORK/18/2009	A/BRISBANE/59/2007	128	IV
A/TEXAS/05/2009	A/BRISBANE/59/2007	128	IV
A/TEXAS/5/2009_RG15	A/BRISBANE/59/2007	90.5096679919	IV
A/AUCKLAND/1/2009	A/BRISBANE/59/2007	181.019335984	IV
A/ILLINOIS/13/2007	A/ENGLAND/195/2009	1.41421356237	IV
A/ILLINOIS/13/2007	A/IRAQ/8529/2009	22.627416998	IV
A/BRISBANE/59/2007	A/BRAZIL/5943/2008	2	IV
A/ILLINOIS/13/2007	A/BRISBANE/10/2010	2.82842712475	IV
A/BEIJING/262/1995	A/BAYERN/07/95	32	IV
A/BRISBANE/59/2007	A/MOSCOW/2/2009	8	IV
A/EGYPT/39/2005	A/FUKUSHIMA/97/2006	8	IV
A/EGYPT/10/2007	A/BRISBANE/59/2007	1	IV
A/OHIO/2/2007	A/ENGLAND/195/2009	0.353553390593	IV
A/OHIO/2/2007	A/AUCKLAND/3/2009	0.5	IV
A/OHIO/2/2007	A/NARITA/1/2009	0.5	IV
A/OHIO/2/2007	A/BRISBANE/59/2007	32	IV
A/BRISBANE/59/2007	A/FLORIDA/13/07	1	IV
A/WUHAN/371/95	A/BAYERN/07/95	16	IV
A/CHILE/1/83	A/TEXAS/36/91	45.2548339959	IV
A/CHILE/1/83	A/BAYERN/07/95	45.2548339959	IV
A/SINGAPORE/6/86	A/TEXAS/36/91	1.41421356237	IV
A/SINGAPORE/6/86	A/BAYERN/07/95	2	IV
A/TAIWAN/1/86	A/TEXAS/36/91	1.41421356237	IV
A/TAIWAN/1/86	A/BAYERN/07/95	1.41421356237	IV
A/TEXAS/36/91	A/BAYERN/07/95	1.41421356237	IV
A/BAYERN/07/95	A/WUHAN/371/95	16	IV
A/WUHAN/371/95	A/BEIJING/262/1995	1	IV
A/TAIWAN/1/86	A/WUHAN/371/95	45.2548339959	IV
A/TEXAS/36/91	A/WUHAN/371/95	32	IV
A/SINGAPORE/6/86	A/SICHUAN/4/88	2.82842712475	IV
A/TAIWAN/1/86	A/SICHUAN/4/88	2	IV
A/VICTORIA/36/88	A/SICHUAN/4/88	4	IV
A/FUJIAN/156/2000	A/HONG_KONG/1252/00	8	IV
A/OHIO/2/2007	A/WISCONSIN/10/1998	1.41421356237	IV
A/OHIO/2/2007	A/ILLINOIS/09/2007	1	IV
A/WISCONSIN/10/1998	A/TEXAS/5/2009_RG15	4	IV
A/WISCONSIN/10/1998	A/MEXICO/24001/2009	2.82842712475	IV
A/WISCONSIN/10/1998	A/BRISBANE/59/2007	128	IV
A/TEXAS/14/2008	A/TEXAS/5/2009_RG15	2	IV
A/TEXAS/14/2008	A/MEXICO/24001/2009	1.41421356237	IV
A/TEXAS/14/2008	A/BRISBANE/59/2007	181.019335984	IV
A/ILLINOIS/09/2007	A/TEXAS/5/2009_RG15	2.82842712475	IV
A/ILLINOIS/09/2007	A/MEXICO/24001/2009	2	IV
A/ILLINOIS/09/2007	A/BRISBANE/59/2007	256	IV
A/TEXAS/15/2009	A/BRISBANE/59/2007	181.019335984	IV
A/MEXICO/24001/2009	A/BRISBANE/59/2007	90.5096679919	IV
A/DELAWARE/03/2009	A/BRISBANE/59/2007	181.019335984	IV
A/WUHAN/371/95	A/BRISBANE/59/2007	256	IV
A/WUHAN/371/95	A/BRISBANE/193/2004	256	IV
A/WUHAN/371/95	A/CHILE/1/83	256	IV
A/WUHAN/371/95	A/FLORIDA/13/07	256	IV
A/WUHAN/371/95	A/JIANGXI/160/2005	256	IV
A/WUHAN/371/95	A/KENTUCKY/01/2005	256	IV
A/WUHAN/371/95	A/KENTUCKY/02/2006	256	IV
A/WUHAN/371/95	A/SHENZHEN/227/95	256	IV
A/WUHAN/371/95	A/SICHUAN/4/88	256	IV
A/WUHAN/371/95	A/SINGAPORE/6/86	256	IV
A/WUHAN/371/95	A/SINGAPORE/14/2004	256	IV
A/WUHAN/371/95	A/TAIWAN/1/86	45.2548339959	IV
A/WUHAN/371/95	A/TEXAS/36/91	32	IV
A/WUHAN/371/95	A/VICTORIA/500/2006	256	IV
A/WUHAN/371/95	A/VIRGINIA/01/2006	256	IV
A/WUHAN/371/95	A/CHILE/4795/2000	256	IV
A/WUHAN/371/95	A/FUJIAN/156/2000	256	IV
A/WUHAN/371/95	A/MALAYSIA/100/2006	256	IV
A/WUHAN/371/95	A/MOSCOW/13/98	256	IV
A/WUHAN/371/95	A/NEIMENGGU/52/2002	256	IV
A/BAYERN/07/95	A/BRISBANE/59/2007	256	IV
A/BAYERN/07/95	A/BRISBANE/193/2004	256	IV
A/BAYERN/07/95	A/CHILE/1/83	45.2548339959	IV
A/BAYERN/07/95	A/FLORIDA/13/07	256	IV
A/BAYERN/07/95	A/JIANGXI/160/2005	256	IV
A/BAYERN/07/95	A/KENTUCKY/01/2005	256	IV
A/BAYERN/07/95	A/KENTUCKY/02/2006	256	IV
A/BAYERN/07/95	A/SHENZHEN/227/95	256	IV
A/BAYERN/07/95	A/SICHUAN/4/88	256	IV
A/BAYERN/07/95	A/SINGAPORE/6/86	2	IV
A/BAYERN/07/95	A/SINGAPORE/14/2004	256	IV
A/BAYERN/07/95	A/TAIWAN/1/86	2	IV
A/BAYERN/07/95	A/TEXAS/36/91	2	IV
A/BAYERN/07/95	A/VICTORIA/500/2006	256	IV
A/BAYERN/07/95	A/VIRGINIA/01/2006	256	IV
A/BAYERN/07/95	A/CHILE/4795/2000	256	IV
A/BAYERN/07/95	A/MALAYSIA/100/2006	256	IV
A/BAYERN/07/95	A/MOSCOW/13/98	256	IV
A/BAYERN/07/95	A/NEIMENGGU/52/2002	256	IV
A/BEIJING/262/1995	A/BRISBANE/59/2007	256	IV
A/BEIJING/262/1995	A/BRISBANE/193/2004	256	IV
A/BEIJING/262/1995	A/CHILE/1/83	22.627416998	IV
A/BEIJING/262/1995	A/FLORIDA/13/07	256	IV
A/BEIJING/262/1995	A/KENTUCKY/02/2006	256	IV
A/BEIJING/262/1995	A/SICHUAN/4/88	256	IV
A/BEIJING/262/1995	A/SINGAPORE/6/86	45.2548339959	IV
A/BEIJING/262/1995	A/SINGAPORE/14/2004	256	IV
A/BEIJING/262/1995	A/TAIWAN/1/86	22.627416998	IV
A/BEIJING/262/1995	A/TEXAS/36/91	11.313708499	IV
A/BEIJING/262/1995	A/VICTORIA/500/2006	256	IV
A/BEIJING/262/1995	A/VIRGINIA/01/2006	256	IV
A/BEIJING/262/1995	A/MALAYSIA/100/2006	256	IV
A/BRISBANE/59/2007	A/BRISBANE/193/2004	256	IV
A/BRISBANE/59/2007	A/CHILE/1/83	256	IV
A/BRISBANE/59/2007	A/JIANGXI/160/2005	256	IV
A/BRISBANE/59/2007	A/KENTUCKY/01/2005	256	IV
A/BRISBANE/59/2007	A/KENTUCKY/02/2006	256	IV
A/BRISBANE/59/2007	A/SHENZHEN/227/95	256	IV
A/BRISBANE/59/2007	A/SICHUAN/4/88	256	IV
A/BRISBANE/59/2007	A/SINGAPORE/6/86	256	IV
A/BRISBANE/59/2007	A/SINGAPORE/14/2004	256	IV
A/BRISBANE/59/2007	A/TAIWAN/1/86	256	IV
A/BRISBANE/59/2007	A/TEXAS/36/91	256	IV
A/BRISBANE/59/2007	A/VICTORIA/500/2006	256	IV
A/BRISBANE/59/2007	A/VIRGINIA/01/2006	256	IV
A/BRISBANE/59/2007	A/CHILE/4795/2000	256	IV
A/BRISBANE/59/2007	A/FUJIAN/156/2000	256	IV
A/BRISBANE/59/2007	A/MALAYSIA/100/2006	256	IV
A/BRISBANE/59/2007	A/MOSCOW/13/98	256	IV
A/BRISBANE/59/2007	A/NEIMENGGU/52/2002	256	IV
A/BRISBANE/193/2004	A/CHILE/1/83	256	IV
A/BRISBANE/193/2004	A/FLORIDA/13/07	256	IV
A/BRISBANE/193/2004	A/JIANGXI/160/2005	256	IV
A/BRISBANE/193/2004	A/KENTUCKY/01/2005	256	IV
A/BRISBANE/193/2004	A/KENTUCKY/02/2006	256	IV
A/BRISBANE/193/2004	A/SHENZHEN/227/95	256	IV
A/BRISBANE/193/2004	A/SICHUAN/4/88	256	IV
A/BRISBANE/193/2004	A/SINGAPORE/6/86	256	IV
A/BRISBANE/193/2004	A/TAIWAN/1/86	256	IV
A/BRISBANE/193/2004	A/TEXAS/36/91	256	IV
A/BRISBANE/193/2004	A/VIRGINIA/01/2006	256	IV
A/BRISBANE/193/2004	A/CHILE/4795/2000	256	IV
A/BRISBANE/193/2004	A/FUJIAN/156/2000	256	IV
A/BRISBANE/193/2004	A/MOSCOW/13/98	256	IV
A/BRISBANE/193/2004	A/NEIMENGGU/52/2002	256	IV
A/CHILE/1/83	A/FLORIDA/13/07	256	IV
A/CHILE/1/83	A/JIANGXI/160/2005	256	IV
A/CHILE/1/83	A/KENTUCKY/01/2005	256	IV
A/CHILE/1/83	A/KENTUCKY/02/2006	256	IV
A/CHILE/1/83	A/SHENZHEN/227/95	256	IV
A/CHILE/1/83	A/SICHUAN/4/88	256	IV
A/CHILE/1/83	A/SINGAPORE/14/2004	256	IV
A/CHILE/1/83	A/VICTORIA/500/2006	256	IV
A/CHILE/1/83	A/VIRGINIA/01/2006	256	IV
A/CHILE/1/83	A/CHILE/4795/2000	256	IV
A/CHILE/1/83	A/FUJIAN/156/2000	256	IV
A/CHILE/1/83	A/MALAYSIA/100/2006	256	IV
A/CHILE/1/83	A/MOSCOW/13/98	256	IV
A/CHILE/1/83	A/NEIMENGGU/52/2002	256	IV
A/FLORIDA/13/07	A/JIANGXI/160/2005	256	IV
A/FLORIDA/13/07	A/KENTUCKY/01/2005	256	IV
A/FLORIDA/13/07	A/KENTUCKY/02/2006	256	IV
A/FLORIDA/13/07	A/SHENZHEN/227/95	256	IV
A/FLORIDA/13/07	A/SICHUAN/4/88	256	IV
A/FLORIDA/13/07	A/SINGAPORE/6/86	256	IV
A/FLORIDA/13/07	A/SINGAPORE/14/2004	256	IV
A/FLORIDA/13/07	A/TAIWAN/1/86	256	IV
A/FLORIDA/13/07	A/TEXAS/36/91	256	IV
A/FLORIDA/13/07	A/VICTORIA/500/2006	256	IV
A/FLORIDA/13/07	A/VIRGINIA/01/2006	256	IV
A/FLORIDA/13/07	A/CHILE/4795/2000	256	IV
A/FLORIDA/13/07	A/FUJIAN/156/2000	256	IV
A/FLORIDA/13/07	A/MALAYSIA/100/2006	256	IV
A/FLORIDA/13/07	A/MOSCOW/13/98	256	IV
A/FLORIDA/13/07	A/NEIMENGGU/52/2002	256	IV
A/JIANGXI/160/2005	A/KENTUCKY/01/2005	16	IV
A/JIANGXI/160/2005	A/KENTUCKY/02/2006	256	IV
A/JIANGXI/160/2005	A/SHENZHEN/227/95	256	IV
A/JIANGXI/160/2005	A/SICHUAN/4/88	256	IV
A/JIANGXI/160/2005	A/SINGAPORE/6/86	256	IV
A/JIANGXI/160/2005	A/SINGAPORE/14/2004	256	IV
A/JIANGXI/160/2005	A/TAIWAN/1/86	256	IV
A/JIANGXI/160/2005	A/TEXAS/36/91	256	IV
A/JIANGXI/160/2005	A/VICTORIA/500/2006	256	IV
A/JIANGXI/160/2005	A/VIRGINIA/01/2006	256	IV
A/JIANGXI/160/2005	A/CHILE/4795/2000	256	IV
A/JIANGXI/160/2005	A/FUJIAN/156/2000	256	IV
A/JIANGXI/160/2005	A/MALAYSIA/100/2006	256	IV
A/JIANGXI/160/2005	A/MOSCOW/13/98	256	IV
A/JIANGXI/160/2005	A/NEIMENGGU/52/2002	8	IV
A/KENTUCKY/01/2005	A/KENTUCKY/02/2006	256	IV
A/KENTUCKY/01/2005	A/SHENZHEN/227/95	256	IV
A/KENTUCKY/01/2005	A/SICHUAN/4/88	256	IV
A/KENTUCKY/01/2005	A/SINGAPORE/6/86	256	IV
A/KENTUCKY/01/2005	A/SINGAPORE/14/2004	256	IV
A/KENTUCKY/01/2005	A/TAIWAN/1/86	256	IV
A/KENTUCKY/01/2005	A/TEXAS/36/91	256	IV
A/KENTUCKY/01/2005	A/VICTORIA/500/2006	256	IV
A/KENTUCKY/01/2005	A/VIRGINIA/01/2006	256	IV
A/KENTUCKY/01/2005	A/CHILE/4795/2000	256	IV
A/KENTUCKY/01/2005	A/FUJIAN/156/2000	32	IV
A/KENTUCKY/01/2005	A/MALAYSIA/100/2006	256	IV
A/KENTUCKY/01/2005	A/MOSCOW/13/98	256	IV
A/KENTUCKY/01/2005	A/NEIMENGGU/52/2002	1.41421356237	IV
A/KENTUCKY/02/2006	A/SHENZHEN/227/95	256	IV
A/KENTUCKY/02/2006	A/SICHUAN/4/88	256	IV
A/KENTUCKY/02/2006	A/SINGAPORE/6/86	256	IV
A/KENTUCKY/02/2006	A/SINGAPORE/14/2004	256	IV
A/KENTUCKY/02/2006	A/TAIWAN/1/86	256	IV
A/KENTUCKY/02/2006	A/TEXAS/36/91	256	IV
A/KENTUCKY/02/2006	A/VICTORIA/500/2006	256	IV
A/KENTUCKY/02/2006	A/CHILE/4795/2000	256	IV
A/KENTUCKY/02/2006	A/FUJIAN/156/2000	256	IV
A/KENTUCKY/02/2006	A/MALAYSIA/100/2006	256	IV
A/KENTUCKY/02/2006	A/MOSCOW/13/98	256	IV
A/KENTUCKY/02/2006	A/NEIMENGGU/52/2002	256	IV
A/SHENZHEN/227/95	A/SICHUAN/4/88	256	IV
A/SHENZHEN/227/95	A/SINGAPORE/6/86	256	IV
A/SHENZHEN/227/95	A/SINGAPORE/14/2004	256	IV
A/SHENZHEN/227/95	A/TAIWAN/1/86	256	IV
A/SHENZHEN/227/95	A/TEXAS/36/91	256	IV
A/SHENZHEN/227/95	A/VICTORIA/500/2006	256	IV
A/SHENZHEN/227/95	A/VIRGINIA/01/2006	256	IV
A/SHENZHEN/227/95	A/CHILE/4795/2000	256	IV
A/SHENZHEN/227/95	A/FUJIAN/156/2000	256	IV
A/SHENZHEN/227/95	A/MALAYSIA/100/2006	256	IV
A/SHENZHEN/227/95	A/MOSCOW/13/98	256	IV
A/SHENZHEN/227/95	A/NEIMENGGU/52/2002	256	IV
A/SICHUAN/4/88	A/SINGAPORE/6/86	2.82842712475	IV
A/SICHUAN/4/88	A/SINGAPORE/14/2004	256	IV
A/SICHUAN/4/88	A/TAIWAN/1/86	2	IV
A/SICHUAN/4/88	A/TEXAS/36/91	256	IV
A/SICHUAN/4/88	A/VICTORIA/500/2006	256	IV
A/SICHUAN/4/88	A/VIRGINIA/01/2006	256	IV
A/SICHUAN/4/88	A/CHILE/4795/2000	256	IV
A/SICHUAN/4/88	A/FUJIAN/156/2000	256	IV
A/SICHUAN/4/88	A/MALAYSIA/100/2006	256	IV
A/SICHUAN/4/88	A/MOSCOW/13/98	256	IV
A/SICHUAN/4/88	A/NEIMENGGU/52/2002	256	IV
A/SINGAPORE/6/86	A/SINGAPORE/14/2004	256	IV
A/SINGAPORE/6/86	A/VICTORIA/500/2006	256	IV
A/SINGAPORE/6/86	A/VIRGINIA/01/2006	256	IV
A/SINGAPORE/6/86	A/CHILE/4795/2000	256	IV
A/SINGAPORE/6/86	A/FUJIAN/156/2000	256	IV
A/SINGAPORE/6/86	A/MALAYSIA/100/2006	256	IV
A/SINGAPORE/6/86	A/MOSCOW/13/98	256	IV
A/SINGAPORE/6/86	A/NEIMENGGU/52/2002	256	IV
A/SINGAPORE/14/2004	A/TAIWAN/1/86	256	IV
A/SINGAPORE/14/2004	A/TEXAS/36/91	256	IV
A/SINGAPORE/14/2004	A/VIRGINIA/01/2006	256	IV
A/SINGAPORE/14/2004	A/CHILE/4795/2000	256	IV
A/SINGAPORE/14/2004	A/FUJIAN/156/2000	256	IV
A/SINGAPORE/14/2004	A/MOSCOW/13/98	256	IV
A/SINGAPORE/14/2004	A/NEIMENGGU/52/2002	256	IV
A/TAIWAN/1/86	A/VICTORIA/500/2006	256	IV
A/TAIWAN/1/86	A/VIRGINIA/01/2006	256	IV
A/TAIWAN/1/86	A/CHILE/4795/2000	256	IV
A/TAIWAN/1/86	A/FUJIAN/156/2000	256	IV
A/TAIWAN/1/86	A/MALAYSIA/100/2006	256	IV
A/TAIWAN/1/86	A/MOSCOW/13/98	256	IV
A/TAIWAN/1/86	A/NEIMENGGU/52/2002	256	IV
A/TEXAS/36/91	A/VICTORIA/500/2006	256	IV
A/TEXAS/36/91	A/VIRGINIA/01/2006	256	IV
A/TEXAS/36/91	A/CHILE/4795/2000	256	IV
A/TEXAS/36/91	A/FUJIAN/156/2000	256	IV
A/TEXAS/36/91	A/MALAYSIA/100/2006	256	IV
A/TEXAS/36/91	A/MOSCOW/13/98	256	IV
A/TEXAS/36/91	A/NEIMENGGU/52/2002	256	IV
A/VICTORIA/500/2006	A/VIRGINIA/01/2006	256	IV
A/VICTORIA/500/2006	A/CHILE/4795/2000	256	IV
A/VICTORIA/500/2006	A/FUJIAN/156/2000	256	IV
A/VICTORIA/500/2006	A/MALAYSIA/100/2006	1	IV
A/VICTORIA/500/2006	A/MOSCOW/13/98	256	IV
A/VICTORIA/500/2006	A/NEIMENGGU/52/2002	256	IV
A/VIRGINIA/01/2006	A/CHILE/4795/2000	256	IV
A/VIRGINIA/01/2006	A/FUJIAN/156/2000	256	IV
A/VIRGINIA/01/2006	A/MALAYSIA/100/2006	256	IV
A/VIRGINIA/01/2006	A/MOSCOW/13/98	256	IV
A/VIRGINIA/01/2006	A/NEIMENGGU/52/2002	256	IV
A/CHILE/4795/2000	A/FUJIAN/156/2000	64	IV
A/CHILE/4795/2000	A/MALAYSIA/100/2006	256	IV
A/CHILE/4795/2000	A/MOSCOW/13/98	256	IV
A/CHILE/4795/2000	A/NEIMENGGU/52/2002	256	IV
A/FUJIAN/156/2000	A/MALAYSIA/100/2006	256	IV
A/FUJIAN/156/2000	A/MOSCOW/13/98	256	IV
A/MALAYSIA/100/2006	A/MOSCOW/13/98	256	IV
A/MALAYSIA/100/2006	A/NEIMENGGU/52/2002	256	IV
A/MOSCOW/13/98	A/NEIMENGGU/52/2002	256	IV
A/TEXAS/29/82	A/CHILE/1/83	5.65685424949	IV
A/OHIO/9/2015	A/BRISBANE/59/2007	128	IV
A/BRISBANE/59/2007	A/WISCONSIN/71/2016	256	IV
A/BRISBANE/59/2007	A/HUNAN/42443/2015	181.019335984	IV
A/BAYERN/69/2009	A/LVIV/N6/2009	1.41421356237	V
A/BAYERN/69/2009	A/ASTRAKHAN/1/2011	4	V
A/LVIV/N6/2009	A/ASTRAKHAN/1/2011	5.65685424949	V
A/MICHIGAN/45/2015	A/BAYERN/69/2009	4	V
A/MICHIGAN/45/2015	A/LVIV/N6/2009	4	V
A/MICHIGAN/45/2015	A/ASTRAKHAN/1/2011	1	V
A/BAYERN/69/2009	A/ISRAEL/Q-504/2015	5.65685424949	V
A/LVIV/N6/2009	A/ISRAEL/Q-504/2015	5.65685424949	V
A/ASTRAKHAN/1/2011	A/ISRAEL/Q-504/2015	1.41421356237	V
A/ENGLAND/195/2009	A/AUCKLAND/3/2009	0.707106781187	V
A/ENGLAND/195/2009	A/BAYERN/69/2009	2.82842712475	V
A/ENGLAND/195/2009	A/LVIV/N6/2009	2.82842712475	V
A/AUCKLAND/3/2009	A/BAYERN/69/2009	2	V
A/AUCKLAND/3/2009	A/LVIV/N6/2009	2	V
A/BAYERN/69/2009	A/UKRAINE/6907/2015	5.65685424949	V
A/LVIV/N6/2009	A/UKRAINE/6907/2015	5.65685424949	V
A/ASTRAKHAN/1/2011	A/UKRAINE/6907/2015	2	V
A/IOWA/02/2009	A/MEXICO/4108/2009	1	V
A/IOWA/02/2009	A/NEW_YORK/18/2009	1	V
A/IOWA/02/2009	A/TEXAS/15/2009	1	V
A/MEXICO/4108/2009	A/NEW_YORK/18/2009	1	V
A/MEXICO/4108/2009	A/TEXAS/15/2009	0.707106781187	V
A/NEW_YORK/18/2009	A/TEXAS/15/2009	1	V
A/ENGLAND/195/2009	A/NARITA/1/2009	1	V
A/AUCKLAND/3/2009	A/NARITA/1/2009	1.41421356237	V
A/MEXICO/4108/2009	A/TEXAS/05/2009	0.707106781187	V
A/MEXICO/4108/2009	A/ENGLAND/195/2009	1	V
A/NEW_YORK/18/2009	A/TEXAS/05/2009	1	V
A/NEW_YORK/18/2009	A/ENGLAND/195/2009	1.41421356237	V
A/TEXAS/05/2009	A/ENGLAND/195/2009	1	V
A/MEXICO/4108/2009	A/TEXAS/5/2009_RG15	2.82842712475	V
A/MEXICO/4108/2009	A/NARITA/1/2009	1.41421356237	V
A/MEXICO/4108/2009	A/AUCKLAND/1/2009	2.82842712475	V
A/NEW_YORK/18/2009	A/TEXAS/5/2009_RG15	1.41421356237	V
A/NEW_YORK/18/2009	A/NARITA/1/2009	1.41421356237	V
A/NEW_YORK/18/2009	A/AUCKLAND/1/2009	2	V
A/TEXAS/05/2009	A/TEXAS/5/2009_RG15	0.707106781187	V
A/TEXAS/05/2009	A/NARITA/1/2009	1	V
A/TEXAS/05/2009	A/AUCKLAND/1/2009	0.707106781187	V
A/TEXAS/5/2009_RG15	A/NARITA/1/2009	1.41421356237	V
A/TEXAS/5/2009_RG15	A/AUCKLAND/1/2009	1.41421356237	V
A/NARITA/1/2009	A/AUCKLAND/1/2009	1	V
A/FLORIDA/27/2011	A/MARYLAND/13/2012	1	V
A/FLORIDA/27/2011	A/COLORADO/14/2012	1	V
A/ENGLAND/195/2009	A/IRAQ/8529/2009	5.65685424949	V
A/ENGLAND/195/2009	A/BRISBANE/10/2010	2	V
A/SICHUAN/1/2009	A/TEXAS/77/2009	4	V
A/VORONEZH/01/2011	A/MINNESOTA/03/2011	1	V
A/ENGLAND/195/2009	A/ENGLAND/87/2010	0.707106781187	V
A/ENGLAND/195/2009	A/ENGLAND/106/2010	0.4472135955	V
A/AUCKLAND/3/2009	A/ENGLAND/87/2010	1	V
A/AUCKLAND/3/2009	A/ENGLAND/106/2010	0.4472135955	V
A/BAYERN/69/2009	A/ENGLAND/87/2010	4	V
A/BAYERN/69/2009	A/ENGLAND/106/2010	0.632455532034	V
A/LVIV/N6/2009	A/ENGLAND/87/2010	5.65685424949	V
A/LVIV/N6/2009	A/ENGLAND/106/2010	0.632455532034	V
A/ENGLAND/87/2010	A/ENGLAND/106/2010	0.4472135955	V
A/ENGLAND/195/2009	A/ASTRAKHAN/1/2011	1	V
A/AUCKLAND/3/2009	A/ASTRAKHAN/1/2011	0.707106781187	V
A/BAYERN/69/2009	A/VORONEZH/01/2011	5.65685424949	V
A/LVIV/N6/2009	A/VORONEZH/01/2011	2.82842712475	V
A/ASTRAKHAN/1/2011	A/VORONEZH/01/2011	1	V
A/BAYERN/69/2009	A/HONG_KONG/90/2016	4	V
A/LVIV/N6/2009	A/HONG_KONG/90/2016	8	V
A/ASTRAKHAN/1/2011	A/HONG_KONG/90/2016	1	V
A/MEXICO/4108/2009	A/MEXICO/24001/2009	1.41421356237	V
A/NEW_YORK/18/2009	A/MEXICO/24001/2009	1	V
A/TEXAS/15/2009	A/TEXAS/5/2009_RG15	2.82842712475	V
A/TEXAS/15/2009	A/MEXICO/24001/2009	1.41421356237	V
A/TEXAS/5/2009_RG15	A/MEXICO/24001/2009	1	V
A/TEXAS/15/2009	A/TEXAS/05/2009	1	V
A/TEXAS/15/2009	A/NARITA/1/2009	1.41421356237	V
A/TEXAS/15/2009	A/AUCKLAND/1/2009	1.41421356237	V
A/TEXAS/15/2009	A/ENGLAND/195/2009	1.41421356237	V
A/TEXAS/05/2009	A/MEXICO/24001/2009	0.353553390593	V
A/TEXAS/5/2009_RG15	A/ENGLAND/195/2009	1.41421356237	V
A/MEXICO/24001/2009	A/NARITA/1/2009	0.707106781187	V
A/MEXICO/24001/2009	A/AUCKLAND/1/2009	0.707106781187	V
A/MEXICO/24001/2009	A/ENGLAND/195/2009	1	V
A/NARITA/1/2009	A/ENGLAND/195/2009	2	V
A/AUCKLAND/1/2009	A/ENGLAND/195/2009	1.41421356237	V
A/MEXICO/4108/2009	A/DELAWARE/03/2009	0.707106781187	V
A/NEW_YORK/18/2009	A/DELAWARE/03/2009	0.707106781187	V
A/TEXAS/15/2009	A/DELAWARE/03/2009	0.707106781187	V
A/DELAWARE/03/2009	A/TEXAS/05/2009	1	V
A/DELAWARE/03/2009	A/TEXAS/5/2009_RG15	1.41421356237	V
A/DELAWARE/03/2009	A/MEXICO/24001/2009	1	V
A/DELAWARE/03/2009	A/NARITA/1/2009	1.41421356237	V
A/DELAWARE/03/2009	A/AUCKLAND/1/2009	1.41421356237	V
A/DELAWARE/03/2009	A/ENGLAND/195/2009	1	V
A/MICHIGAN/45/2015	A/ISRAEL/Q-504/2015	1	VI
A/ISRAEL/Q-504/2015	A/UKRAINE/6907/2015	1	VI
A/MARYLAND/13/2012	A/COLORADO/14/2012	0.707106781187	VI
A/MICHIGAN/45/2015	A/IOWA/53/2015	1.41421356237	VI
A/MICHIGAN/45/2015	A/MINNESOTA/32/2015	1	VI
A/MICHIGAN/45/2015	A/INDIANA/21/2016	1	VI
A/INDIANA/21/2016	A/IOWA/53/2015	1	VI
A/MARYLAND/13/2012	A/BOLIVIA/559/2013	1	VI
A/MARYLAND/13/2012	A/MICHIGAN/45/2015	1.41421356237	VI
A/MARYLAND/13/2012	A/IOWA/53/2015	2	VI
A/BOLIVIA/559/2013	A/MICHIGAN/45/2015	1	VI
A/BOLIVIA/559/2013	A/IOWA/53/2015	2	VI
A/ISRAEL/Q-504/2015	A/HONG_KONG/90/2016	0.707106781187	VI
A/OHIO/9/2015	A/WISCONSIN/71/2016	512	VI
A/OHIO/9/2015	A/HUNAN/42443/2015	128	VI
A/WISCONSIN/71/2016	A/HUNAN/42443/2015	512	VI
